# Supplementary material for: Source Data Verification (SDV) quality in clinical research: A scoping review
Source: J Clin Transl Sci. 2024 May 21;8(1):e101. doi: 10.1017/cts.2024.551 (PMC11639101; doi:10.1017/cts.2024.551)
Supplement: Hamidi et al. supplementary material 2 — Hamidi et al. supplementary material [file S205986612400551Xsup002.xlsx]

## Sheet: Sheet1
Article Metadata / Bibliographic Information				Review Assignments		Inclusion / Exclusion Info.			Information about the article or paper					Information about Research Design								Information about how SDV Accuracy was measured in the study								Information about the research context, e.g., type/s of studies in which the research was conducted											Comments			Article Acquisition
year published	Author's Last name	Article Title	Volume issue Journal name	Reviewer 1	Reviewer 2	Included or Excluded after full text review	If excluded after full text review, list	Group Adjudication/Final Determination	Article reports Primary research results (1=affirmative, 0=negative)	Article reports Secondary research results, i.e., cites/mentions results reported elsewhere (1=affirmative, 0=negative)	Article reports ONLY opinion or consensus statements as the main focus (1=affirmative, 0=negative)	Purpose of the paper (free text)	Years over which study was conducted	Research design (Experimental, quasi-experimental, pre-exp., descriptive-quantitative, descriptive-qualitative, non-research)	If Experimental; Control and comparitor	If experimental, Allocation method	Outcome / dependent variables (i.e., the thing that you expect to change after the exposure or intervention) and operational definitions.	When with respect to (wrt.) Intervention or exposure were observations made (Before, After or Both)	Mostly for experimental , quasi-experimental or pre-experimental studies, were the study Results / interpretation uncertain or clear-cut?	Study Strengths	Study weaknesses	SDV Accuray Measured (1=affirmative)	How was SDV Accuracy Measured	Unit of Analysis for the SDV error rate (data field, record, form/page, visit, research subject, Abstractor or Monitor, research site, study)	Number of data values assessed (errrror rate denominator)	Number of data errors identified (error rate numerator)	Accuracy Satistice Reported (agreement, Chance-adjusted agreement such as Kappa, Error rate, Se, Sp, PPV, NPV)	Otherc aspects of SDV quality measured (free text)	SDV Accuracy Results interpretation (equivocal vs. clear)	Researchc ontext - Parent study (NCT number, N/A)	Research (parent study) context - Type of study (RCT, Registry, Correlational, PCT, CER, HSR, Epidemiology, other)	Research Context - Parent study therapeutic area	Research context (parent study) context - FDA vs. NIH regulated	Research Context - Sponsore-led vs. Investigator-led	Type of source documents, e.g., paper charts vs. ICU EHR (free text)	Medical Record Abstraction Quality Assurance used (Standardized Abstraction Methods, Abstraction Training, Abstraction Environment, Abstraction Process Control via re-abstraction)	Description of pre-SDV data processing, such as query rules ran prior to SDV (free text)	Percent SDV	SDV Method (Read full chart to confirm representation on study forms, confrmed data on study forms by locating value in the chart, other)	Who carried out SDV (Study Cooordinator, Monitor, Auditor, other)	Comments 1	Comments 2	Comments 3	Obtained, Un-obtainable
1994	Seachrist	NIH tightens clinical trials monitoring	(1994) Science, 264 (5158), p. 499. Cited 7 times. 2-s2.0-0028778491	M Rocca	M Garza	Excluded (MG)	SDV Quality not a major focus of the article (not mentioned)	INCLUDED	0	0	1	briefly discusses actions taken by the NIH (i.e., creation of a Clinical Trials Monitoring Branch) to address and avoid issues with fraud in clinical trials and to "make sure that principal investigators follow the rules"	not mentioned	opinion or consensus	N/A	N/A	N/A	N/A	N/A	N/A	Not a real study but a report	N/A	N/A	N/A	N/A	N/A	N/A	N/A	N/A	N/A	N/A	N/A	N/A	N/A	N/A	N/A	N/A	N/A	N/A	N/A	In 1994, data on 1554 of the 1809 randomizedpatients (85.9 percent) enrolled by centers otherthan St. Luc Hospital were audited at 37 clinical sites inNorth America. The audit confirms the adequacy of the data on which the reanalysis of Protocol B-06 and the results after 12 years of follow-up are based	Identified from references in screened articles		Obtained
1994	Cohen	Clinical trial monitoring: hit or miss?	Science. 1994 Jun 10;264(5165):1534-7. doi: 10.1126/science.8202707.	E Edwards	A Cramer	Exclude (EE)	SDV quality was not measured	INCLUDED	0	0	1	News article of clinical trial oversight circa 1994 (EE). discuss need for NIH to have overall study monitoring (AC).		non-research	N/A	N/A	N/A	N/A	N/A		no data (AC).	0																						Obtained
1996	De Vries B.	SDV in good clinical trial practice	Good Clinical Practice Journal (1996) 3:1 (15-17). Date of Publication: 1996	M Zozus	M Maallah	Included		INCLUDED	0	0	1	to illiustrate problems with charts and SDV and to make practice recommendations for SDV	N/A	descriptive-qualitative	N/A	N/A	N/A	N/A	N/A	N/A	N/A	N/A	N/A	N/A	N/A	N/A	N/A	N/A	N/A	not reported	not reported	not reported	not reported	not reported	not reported	not reported	not reported	not reported	not reported	not reported	Does point out that only *some* data points are 100% SDV'd (critical data), while others are not. 'Source document verification (SDV), which is not clearly referred to in ICH-GCP, is a systematic process for identifying the completeness, accuracy, and validity of data collected for each study participant and requires comparison between the source data and the case report form (CRF)' Critical data…	Identified from references in screened articles		Obtained
1999	Schuyl	A review of the source document verification process in clinical trials	Drug Information Journal (1999) 33:3 (789-797). Date of Publication: 1999	M Maallah	M Zozus	Excluded (MMM). Included (MNZ). Included (Adjudicated)	SDV quality was not measured. adjudicated: Historical article identify and discuss main considertions to enable an effective and approperiate SDV	INCLUDED	0	0	1	emphazise importance of SDV(MMM). identify and discuss main considertions to enable an effective and approperiate SDV (MNZ)	NA	non-research	N/A	N/A	N/A	N/A	N/A	N/A	N/A	N/A	N/A	N/A	N/A	N/A	N/A	N/A	N/A	N/A	N/A	N/A	N/A	N/A	N/A	N/A	N/A	N/A	N/A	N/A	Asserts that "critical data must be checked for every patient in the trial." States acceptance criteria for abstraction/data collection error rate as, "... zero errors for critical data itemsand 0.5% for non-critical data".			Obtained
2004	Lorstad	Data Quality of the Clinical Trial Process – Costly Regulatory Compliance at the Expense of Scientific Proficiency	Qual Assur J 2004; 8, 177–182. DOI: 10.1002/qaj.288	R Facile	E Eisenstein	Include (RF) Excluded (EE). Included (MZ).	Does not compare SDV methods (EE).	INCLUDED	0	0	1	Discusses documentation of procedures to abtain acceptable quality levels of trial data is suggested to be standardized into a Quality Declaration (RF). To argue that QA as described in GCP is incomplete and in some ways ineffective (MZ).	N/A	non-research	N/A	N/A	N/A	N/A	N/A	N/A	N/A	0	N/A	N/A	N/A	N/A	N/A	N/A	N/A	N/A	RCT	N/A	FDA	Sponsor-led	mixed	N/A	N/A	N/A	N/A	N/A	Asserts: "Quality assurance as carried out by means of repeated inspections of data has a weak relation to the quality of data necessary for scientifically based reliability"			Obtained
2005	Maruszewski	An attempt at data verification in the EACTS Congenital Database	(2005) European Journal of Cardio-thoracic Surgery, 28 (3), pp. 400-404. Cited 34 times. 2-s2.0-23844522520	H Wei	H Lanham	Included (HW)HL agree		INCLUDED	1			SDV accuracy of mortality, LOS, age and other key outcomes in Congenital Heart Surgery database.	2003	descriptive-quantitative					clear	Multi-site verification using multiple sources of information e.g. OR notes, perfusion charts.	Narrow focus on congenital heart surgery may limit generalizability.	1	Statistical comparison of mean values e.g. Welch's t-test for continuous variables	Data field (e.g. Circulatory arrest time (min))	22740	Two patients missed out of 1705 * 12 data fields each procedure-patient; seven deaths missed out of 68 deaths after verification (10.27%)	p value for Welch's t-test and other mean comparisons	Time to complete SDV (two months in 2004) for 1703 patients & 1895 procedures, at five european CHS centers.	clear	EACTS Congenital Database (Registry)	Registry	Cardiovascular		Investigator-led	Paper clinical documents	QA methods not described; some "internal validation procedure"	Pre-SDV data processing not described except for central database printouts.	1	Not detailed; person locally responsible indicated sources e.g. patients' files, hospital computerized system, operation notes, perfusion charts, OR books	Local surgery center staff volunteers				Obtained
2010	Duda	Desiderata for a computer-assisted audit tool for clinical data source verification audits.	Stud Health Technol Inform. 2010;160(Pt 2):894-8.	M Rocca	M Garza	Excluded (MG)	Not focused on SDV quality as a whole; centers more on weaknesses of paper-based auditing methods and the possible improvements that can be seen using computer-aided auditing processes. The actual SDV quality is not measured.	INCLUDED	0	0	1	discusses the weaknesses of paper-based auditing practices and shortcomings of existing auditing software; and proposes a set of attributes to guide development of an electronic audit tool seems like a paper-based SDV / auditing process was conducted and the perceptions of that activity was collected from the auditors (more opinions, thoughts, experiences); and while the audit process seemed form…	March 2007 - April 2008	opinion or consensus	N/A	N/A	N/A	N/A	N/A	Strength: This study provides recommendations in five main areas: networking, audit data management, error categorization, audit decision support, and results reporting, in order to improve the audit process, computer-aided software for source document verification should provide flexible functionality.	Need to expand on how computer support tools may be able to simplify and standardize the preparation for and execution of a source document audit	N/A	N/A	N/A	N/A	N/A	N/A	N/A	N/A	N/A	N/A	N/A	N/A	N/A	N/A	N/A	N/A	N/A	N/A	N/A	quote" Surprisingly, there is little quantitative information available on whether source dataverification provides assurances about data integrity and how successful it is in detecting randomand systematic error". CONCLUSION Based on the work conducted as part of this thesis and the findings presented, it is my hypothesis that there is no solid evidence for current source data verification metho…	Identified from references in screened articles		Obtained
2010	Tantsyura	Risk-based source data verification approaches: pros and cons.	Drug information journal: DIJ/Drug Information Association, 44(6), 745-756.	R Facile	E Eisenstein	Include (RF and GS). Excluded (EE)	Paper discussed pros and cons of different risk-based monitoring approaches. No direct comparison of SDV methods were conducted (EE).	INCLUDED	0	1	0	This literature review article evaluates the FDA supported risk-based approach to SDV and provides a proposal on how to modify the SDV process without undermining the validity and integrity of the trial data. It summarizes alternative approaches to 100% SDV and evaluates the advantages and disadvantages of riskbased SDV (rSDV) (RF). Review of alternative approaches to 100% SDV; advantages and dis…	N/A	Literature Review	N/A	N/A	N/A	N/A	N/A	N/A	Literature reviews was not systematic	0	N/A	N/A	N/A	N/A	N/A	N/A	N/A	N/A	N/A	N/A	N/A	N/A	N/A	N/A	N/A	N/A	N/A	N/A	"We investigate the performance of the proposed strategy versus the 100% SDV approach (in terms of, among others, the workload and effectiveness) using extensive simulations." For this study, they relied on simulations -- using algorithms / programming to simulate various clinical trial / study scenarios and then deployed their acceptance sampling method and compared those results to the results …			Obtained
2012	Tudur	The value of source data verification in a cancer clinical trial.	PLoS One. 2012;7(12):e51623. doi: 10.1371/journal.pone.0051623. Epub 2012 Dec 12.	H Lanham	E Edwards	Include (EE)		INCLUDED	1	1	0	Effect of SDV on compariative treatment effect results	May 2002 to March 2006	pre-experimental	N/A	N/A	N/A	N/A	N/A	Natural experiment of introduction of 100% SDV to trial; additional review by Office of National Statistics		1	Whether SDV impacted primary and secondary outcomes		533	24	Error rates (N/n in Y/Z just one of many reported)	Impact of errors on trial endpoints	Clear	Unknown	RCT	Oncology	U.K.	Unknown	Unknown	Manual and computer generated verification checks	Unknown	1	Unknown	Monitors	This article made reference to a companion article: Williams EL, Pierre DL, Martin ME, et al: Taking tele behind the scenes: Remote clinical trial monitoring comes of age during the COVID-19 pandemic. JCO Oncol Pract 17:577-580, 2021. https://ascopubs.org/doi/10.1200/OP.21.00524 -- But, after further review of that article (full-text), it also did not focus on SDV quality & deemed irrelevant.	“An important, if not surprising finding of this work is that SDV does not necessarily provide error-free data.” Discussion, 3rd paragraph.		Obtained
2013	Mealer	Remote source document verification in two national clinical trials networks: a pilot study.	PLoS One. 2013 Dec 5;8(12):e81890. doi: 10.1371/journal.pone.0081890. eCollection 2013.	Z Wang	E Eisenstein	Included (EE)		INCLUDED	1	0	0	5-site pilot study comparing pre-visit remote SDV versus traditional on-site SDV.	Time study conducted not provided in manuscript.	Experimental	Yes	A convenience sample, consisting of all study subjects who were due for an upcoming monitoring visit that included source document verification, was randomized into two equal arms and stratified at each hospital. Study patients included both the control and comparator arms. The study evaluated feasibility, accuracy, and efficiency of pre-visit remote SDV by study monitors followed by on-site veri…	Accuracy and Efficiency endpoints were assessed. Accuracy was defined as values that were (1) found matching, (2) found different, and (3) found matching after coordinator query. Efficiency was defined as time per item and time per CRF page in minutes. The study was powered for the efficiency outcome.	Intervention was measured 2-4 weeks prior to scheduled on-site visits.	Study results were clear.	1. Randomization 2. Clear procedures 3. Measurable endpoints 4. Mulltiple sites(ZW)	1. Small sample size based upon optimistic estimates or efficacy. 2. Did not compare accuracy of SDV vs. on-site monitoring.	1 (sort of)	Emphasis was on whether CRF data could be found by remote SDV. Accuracy was presented as: (1) found-matching CRF, (2) found-different from CRF, and (3) found-matching CRF after coordinator query.	SDV error rate was not presented. Results were presented in three categories for remote SDV and on-site SDV.	ARDS Trial, remote SDV: 2965 values ARDS Trial, on-site SDV: 2608 values ChiLDREN trial, remote SDV: 198 values ChiLDREN trial, on-site SDV: 193 values	No error rates were presented. Reported percent of data values that could not be located via remote and on-site SDV: ARDS: remote, 0.47%; on-site, 0.12% CHILDREN: both 0%	None reported	None reported	Equivocal implied.	Two parent studies were ARDS and ChiLDREN networks.	Parent studies were RCTs.	Parent study therapeutic areas were ARDS and pediatrics	Both parent studies were NIH funded	Investigator led	SDV comparisons were made to CRFs	NA	The five study sites had significantly different health information technology infrastructures and applications, resulting in different approaches to enabling remote access and remote data monitoring. Obtaining access for remote SDV require different solutions for each site.	A random sample of approximately 10% of enrolled subjects is reviewed to validate eligibility, proper informed consent and validate AEs are reported. All data values related to primary and secondary outcomes are confirmed against source documents. A random sample of on-study data is reviewed. The present study included	Remote and on-site SDV methods were confirmed vs. CRFs.	SDV was performed by Study Monitors with back-up by study site coordinators.				Obtained
2013	TransCelerate	Position Paper: Risk-Based Monitoring Methodology	TransCelerate BioPharma Inc. (2013). 1-33. https://pdf4pro.com/amp/view/position-paper-risk-based-monitoring-methodology-21432f.html.	K T Morales	M Maallah	Excluded (KTM). Included (MMM)	SDV acuracy was not the main focus of the methodology discussed	INCLUDED	1	0	0	Presented methodology for RBM that serves as an alterantive to SDV. (KTM).	NA	Non-experimental. Retrospective Analysis of Monitoring and SDV(MMM)	NA	NA	NA	NA	NA	NA	NA	NA. 1(MMM)	NA. Nine sample studies from 6 member companies were retrospectively analyzed for SDV generated queries (MMM)	NA. To better understand the impact of existing SDV approaches on overall data quality, TransCelerate member companies evaluated data discrepancies for completed studies to determine the rate of queries identified via SDV as compared to all queries for a study, and then further assessed those queries to determine what percentage of SDV-generated queries were found in Critical Data.(MMM)	NA	NA	NA	NA	NA. The average percentage of SDV queries generated was 7.8% of the total number of queries generated. The average percentage of SDV queries that were generated in Critical Data as represented as a part of the total number of queries was 2.4%. (MMM)	NA	NA	NA	NA	NA	NA	NA	NA	NA	NA	NA				Obtained
2013	Ward	Examining methods and practices of source data verification in Canadian critical care randomised controlled trials	University of Ottawa: Faculty of Medicine, Ottawa, Canada, 2013	K T Morales	M Maallah	Included (MMM)		INCLUDED	1	1	1	1. To examine published methods of source data verification. 2. To examine the effect of source data verification methods on study outcomes. 3. To describe current beliefs and practices regarding source data verification of CanadianCritical Care investigators and research coordinators. 4. To describe the current methods for assessing source data verification practices in Canadian critical care re…	1950-2011 (lit review date range)	non-experimental (Systematic Lit review then National Survey then data audit)	NA	NA	NA	NA	NA			0	NA	NA	NA	NA	NA	NA	NA	NA	NA	NA	NA	NA	NA	NA	NA	NA	NA	NA				Obtained
2014	Andersen	Impact of source data verification on data quality in clinical trials: an empirical post hoc analysis of three phase 3 randomized clinical trials.	Br J Clin Pharmacol. 2015 Apr;79(4):660-8. doi: 10.1111/bcp.12531.	A Cramer	E Edwards	Include (EE). agreed (MNZ). agreed (MMM)		INCLUDED	1	1	0	Empirical evaluation of impact of on site SDV on data quality		descriptive-quantitative (EE). Experimental (AC).	N/A (EE) Comparitor (AC).	N/A	N/A (EE). Accuracy (AC).	N/A (EE). After (AC).	N/A	Comparison of 100% monitored vs partly monitored sites	Post-hoc analysis of SDV (EE). duplicative data manual entry into two separate databases from source by 2 CRAs (AC).	1	Error rate between real-time versus post-hoc SDV (EE). duplicative data manual entry into two separate databases from source by 2 CRAs (AC).	field (EE). Data elements (AC).	3 252 743 for 2566 patients	14 576	Error rate overall and for fully v partly monitored sites		Clear (EE). duplicative data manual entry into two separate databases from source by 2 CRAs (AC).	NCT00486434; NCT00704847; NCT00525798	RCT	osteoporosis and Knee arthritis	Unknown (EE). FDA (AC).	Unknown (EE). Sponsor (AC).	"Clinical data set" (EE). duplicative data manual entry into two separate databases from source by 2 CRAs (AC).	On site monitoring, double review	Unknown	100% on 25% + first 10 subjects; key data verified for remaining 75%; 100% for sites that enrolled <=10	Unknown	Monitor	this study design is confusing me. I will come back to it (AC)	Notable for appearing in ASCO JCO related journal, esp for remote monitoring benefits and sponsor visit types/tools for remote completion esp EMR availability.		Obtained
2014	Sheetz	Evaluating Source Data Verification as a Quality Control Measure in Clinical Trials.	Ther Innov Regul Sci. 2014 Nov;48(6):671-680. doi: 10.1177/2168479014554400.	M Garza	M Rocca	Included(MG)		INCLUDED	1	1	0	"...explores the effectiveness and value of SDV..." using 3 investigations: (1) lit review, (2) data analysis, (3) audit findings review	Investigation (1) - the lit review - looked at info published between 2008-2014. Investigation (2) - the multistudy data analysis - not mentioned. Investigation (3) - the audit findings review - looked at audits conducted between 1-Jan-2012 through 15-May-2014.	descriptive-quantitative	N/A	N/A	N/A	N/A	N/A	Investigation (1) - the lit review - identified 40 relevant articles that we could look into for this review. Investigation (2) - the multistudy data analysis - referenced data from 7000 studies from 110 sponsor organizations (Medidata's Insights Metric Warehouse) - 1168 phase 1-4 trials included; also referencing a previous position paper and includes a summary of those (limited) findings (a pot…	The paper describes 3 different approaches used to analyze SDV - lit review, multistudy data analysis using warehouse data, and audit findings review. While this has the potential to present a more comprehensive picture, the descriptions of each approach / investigative method (both methods and results) are not as detailed as they could be if they had been 3 separate papers rather than consolidat…	1	Investigation (1) - the lit review - looked for evidence of SDV detecting DQ issues, the impacts of SDV, and recommendations of how SDV fits with other DQ methods. Investigation (2) - the multistudy data analysis - used 3 definitions/formulas to identify "eCRF data correct by SDV", (2) "eCRF data points corrected by SDV", and (3) "AEs recorded folling SDV" based on dataset within warehouse. Inves…	Investigation (1) - the lit review - varied by manuscript; summary of each provided in result tables. Investigation (2) - the multistudy data analysis - used 3 definitions/formulas to identify "eCRF data correct by SDV", (2) "eCRF data points corrected by SDV", and (3) "AEs recorded folling SDV" Investigation (3) - the audit findings review - revied audits and identified "deficiencies" that eithe…	Investigation (1) - the lit review - varied by manuscript. Investigation (2) - the multistudy data analysis - "...1168 phase I-IV biopharmaceutical studies across 53 sponsors were included in the analysis. median of 1.1% of the total eCRF data set was corrected by SDV." -- doesn't look like error rate was calculated individually, but that this analysis looked at a summary of SDV results. Investig…	Investigation (1) - the lit review - varied by manuscript. Investigation (2) - the multistudy data analysis -- unclear. Investigation (3) - the audit findings review -- unclear.	Investigation (1) - the lit review - varied by manuscript. Investigation (2) - the multistudy data analysis -- unclear. Investigation (3) - the audit findings review -- unclear.	Investigation (1) - the lit review - varied by manuscript: SDV definition/general assessment; relative effectiveness of SDV as QC measure; evidence of impact of SDV. Investigation (2) - the multistudy data analysis - "...relative contribution of SDV to toal amount of data corrections observed across all completed eCRF data;" and "...assess the impact of SDV in detecting subject events (AEs and SA…	equivocal -- there's a lot of information that may be useful, but not sure if it all gets at the core of our question.	Investigation (1) - the lit review - varied by manuscript/study Investigation (2) - the multistudy data analysis - N/A Investigation (3) - the audit findings review - N/A	Investigation (1) - the lit review - varied by manuscript/study: phase 1-4 biopharmaceutical studies Investigation (2) - the multistudy data analysis - varied Investigation (3) - the audit findings review - varied	Investigation (1) - the lit review - varied by manuscript/study: phase 1-4 biopharmaceutical studies Investigation (2) - the multistudy data analysis - varied Investigation (3) - the audit findings review - varied	FDA	Sponsor-led	varied by study	varied by study	not reported	Investigation (1) - the lit review - varied by manuscript/study: manuscripts included if at least 30% of the eCRF data underwent SDV. Investigation (2) - the multistudy data analysis - unclear Investigation (3) - the audit findings review - unclear	Investigation (1) - the lit review - varied by manuscript/study. Investigation (2) - the multistudy data analysis - unclear Investigation (3) - the audit findings review - unclear	unclear - but assuming monitor / auditor as there were biopharmaceutical trials conducted across TransCelerate organizations.	Explicitly encourages creation of source worksheets for sites that would not otherwise thoroughly document source data. Asserts that, "it is questionable how much SDV undertaken is actually valid" Makes nice practice recommendations fot SDV.			Obtained
2014	Mitchel	Time to Change the Clinical Trial Monitoring Paradigm	Applied Clinical Trials. 2014.	GS	KSM	Exclude (GS and KSM)		INCLUDED	1	1	Teh																														Direct Data Entry and data entry timliness/advantages of real time data entry; less focus on SDV quality if any; SDV impact or lack of SDV impact on particpant safety and data integrity. (KSM)	Identified from references in screened articles		Obtained
2017	Brosteanu	Risk-adapted monitoring is not inferior to extensive on-site monitoring: Results of the ADAMON cluster-randomised study	(2017). Clinical Trials, 14(6), 584-596.	R Facile	E Eisenstein	Include (RF) Excluded (EE)		INCLUDED	1	0	0	ADAMON study compared extensive on-site monitoring (EM) with risk-adapted monitoring (RaM) methodology according to a previously published "RaM" approach	2009-2012	Prospective, stratified, cluster-randomised, controlled study	Control: extensive standard on-site monitoring with complete SDV (EM) Comparison group: Risk-adapted monitoring (RaM)	Cluster randomisation was used because monitoring affects trial sites as a whole by retraining local staff concerning trial procedures triggered by detected findings	Proportion of audited patients with at least one major or critical violation of essential GCP objectives in one or more of five error domains	After (with exception of two trials that were still in the patient accrual phase)	Clear - p-values were statically signifcant in all but one of the 11 trials	Trials were custer-randomised	Due to funding and time limitations, audits were performed in four trials after last patient in, but before end of trial (mainly trials with long-term follow-up per patient). In two trials, accrual was still ongoing at the time trial sites were audited (11 total trials)	1	Errors made in 5 domains: informed consent process, patient selection (eligibility criteria critical for safety and/or efficacy), intervention (protocol deviation with impact on patient safety or data validity), endpoint assessment and serious adverse event reporting	Major or critical GCP violations	EM: 735 RaM: 305	EM: 456 RaM: 196	Accuracy Rate in finding errors	N/A	Study shows that riskadapted monitoring is non-inferior to extensive monitoring in avoiding violations of GCP objectives	N/A	N/A	N/A	N/A	Sponsor-led	paper charts and EHR systems	N/A	N/A	EM: 62.0% RaM: 64.1%	Control: extensive standard on-site monitoring with complete SDV (EM) Comparison group: Risk-adapted monitoring (RaM)	Monitor	This study compared extensive on-site monitoring vs. risk-adaptive monitoring. The primary outcome is the proportion of audited patients with at least one major audit finding. The primary endpoint includes 5 types of audit findings. Endpoint assessment is one of the audit finding type. However, it is defined as not assessed, measured inadequately, or not on schedule. SV methods are not directly c…			Obtained
2018	Houston	Assessing data quality and the variability of source data verification auditing methods in clinical research settings.	J Biomed Inform. 2018 Jul;83:25-32. doi: 10.1016/j.jbi.2018.05.010. Epub 2018 May 19.	M Garza	M Maallah	Included. also included by MMM and MNZ		INCLUDED	0	1	0	Systematic review to find studies that measured / reported using SDV. and analyse consistency/variability of SDV methods in clinical trials (MMM) and (MNZ)	No date limits set	non-experiment. Literature review (MMM and MNZ)	N/A	N/A	N/A	N/A	N/A	provided summary of the 15 articles identified that could be referenced in our review	identified 15 relevant studies, only 7 of which "assessed the performance and value of a SDV method". the article conflate SDV and auditing (MMM and MNZ)	1	varied by study. N/A	varied by study. N/A	varied by study. N/A	varied by study. N/A	varied by study. N/A	varied by study. N/A	equivocal. N/A (MMM and MNZ)	N/A	Systematic literature review (multiple parent studies, multiple SDV approaches across the 15 relevant manuscripts)	N/A	N/A	N/A	N/A	N/A	N/A	N/A	N/A	N/A		source data, quality structure, Case Report		Obtained
2019	Embleton-Thirsk	Impact of retrospective data verification to prepare the ICON6 trial for use in a marketing authorization application	Clinical Trials. 2019;16(5):502-511. doi:10.1177/1740774519862528	E Edwards	M. Syed	Include; MS agree		INCLUDED	1	1	0	Retrospective SDV, quality control checks, and blinded independent central review	Mar-Sept 2013	descriptive-quantitative	NA	NA	NA	NA	Incomplete	Measured SDV (notes -> forms), quality control (forms -> database), progression scans. Reported effect of data errors on outcomes.		1	# errors on "data critical to the reporting of the trial's key outcomes" (484 items)	Data field	235224	3253	None	Forms -> database	Incomplete. Required calculating from data in appendix.	ISRCTN68510403	RCT	Oncology	UK Medical Research Council	Sponsor	"Patient notes at site"	Not stated	Not stated	"Data critical to the reporting of the trial's key outcomes" --> % of total values UNK	Checked completed paper case report forms against source patient notes at site	CRAs	Forms -> Database: Checked key data (7686 data points) on all patients, found 36 errors (0.47%), 30 on SAE, 5 on follow-up and 1 on death. Checked all data on 25 patients; 109 errors on 59,261 data points (0.18%), "vast majority of errors on AE reporting". This article measured ‘patient notes’ à CRFs, CRFs à database, and the impact on outcomes. I think we’d probably like a little more detail, bu…	“The two most time-consuming parts, the source data verification and quality control, had the least impact on the primary efficacy outcome measure.” Conclusion, 2nd paragraph.	The Embleton-Thirsk article also says: “The impact of source data verification was consistent with previously reported experiences, one of which states, “the true effectiveness value of source data verification … is minimal (0.1-0.4%)” [21] and another which states that “discrepancies identified made no impact on the main conclusions of the study.”[22] Citation 21 is: Tantsyura V, Dunn IM, Fendt …	Obtained
2019	Fougerou-Leurent	Impact of a targeted monitoring on data-quality and data-management workload of randomized controlled trials: A prospective comparative study.	Br J Clin Pharmacol. 2019 Dec;85(12):2784-2792. doi: 10.1111/bcp.14108. Epub 2019 Dec 14.	E Edwards	A Cramer	Include (EE)		INCLUDED	1	1	0	Compare 2 monitoring strategies (100% SDV and targeted key values) including the data management component (EE). Two monitoring strategies (full and targeted source data (AC).	1 year (AC).	quasi-experimental	Control: 100% SDV; Comparator: targeted key value SDV	None (every CRF selected received both treatments)	Error rate in the final dataset prepared using targeted SDV on total data and key data (EE)> error rates, time, reduction in queries (AC).	After (EE). Oth (AC).	Clear	Also assessed monitoring time and costs (EE). error rates, time, reduction in queries (AC).	potential bias: If the CRA spotted a false or missing non‐key data when; CRAs did not have access to PI and therefore safety could have been biased checking a key data, they may have corrected the non‐key data in the CRF	1	Error rate for targeted SDV compared to full SDV for overall and key data	field (EE). data element, 2 CRAS (AC).	137008 overall; 18124 key data; 6 studies, 126 patients	Full: 6426 (765 key data); Targeted: 4314 (637 keyy data) (EE). full SDV monitoring strategy led to the modification(AC).	Error rates	Time, costs (EE). Cost, global, workload, queries (AC).	Clear (EE). <1% error for key elements in targetted SDV butincreased global workload . Targeted SDV 1.5% error rate and 0.8% for key elements. 100% SDV 4.7% (AC).		6 RCTs	Unknown (EE). Multiple (AC).	France	Unknown	CRF (EE). Paper (AC).	standardized abstraction, abstraction process control, double data entry	Not clear	100% and partial	duplicative data manual entry into two separate databases from source by 2 CRAs	CRA	the targeted SDV (AC)	May be the closet literature review to what we are doing.		Obtained
2019	Giganti	The impact of data quality and source data verification on epidemiologic inference: a practical application using HIV observational data.	BMC Public Health. 2019 Dec 30;19(1):1748. doi: 10.1186/s12889-019-8105-2.	M Maallah	M Zozus	Included	included because it measured impact of SDV on study	INCLUDED	1			to report differences in study analysis before and after SDV	2013-2014	pre-experimental	N/A	N/A	(1) Point estimate of error rate, (2) Differences in study outcomes (mortality and AIDS-defining event)	After the SDV	clear	larve sample, meaningful endpoints / outcomes assessed	Lack of control or comparitor; pre-experimental design.	N/A	N/A	N/A	N/A	N/A	N/A	N/A	N/A	an unnammed Caribbean, Central, and South America network for HIV epidemiology (CCASAnet) epidemiological study	Epidemiology	HIV/AIDS	NIH-funded	Investigator-led	paper charts and EHR systems	not reported	not reported	0.01	"data audit team compared values in the research database with the source documents. Additionally, the authors reviewed all available source documents to check whether values or entire visits that were present in the source documents" were missing from the research database	Auditor (external from Coord. Center)		Identified from references in screened articles		Obtained
2020	Engen	A randomized evaluation of on-site monitoring nested in a multinational randomized trial	(2020). Clinical Trials, 17(1), 3-14.	R Facile	E Eisenstein	Include (RF) Excluded (EE)		INCLUDED	1	0	0	A cluster randomized study, nested within the Strategic Timing of AntiRetroviral Treatment (START) trial, was conducted to evaluate on-site monitoring vs. local and central monitoring	2009-2013	Quantitative, cluster randomized study	N/A	N/A	N/A	N/A	N/A	Prospective and nested in a clinical trial	The primary monitoring outcome included a component for START primary and serious events reported more than 6 months from occurrence. Another limitation was that the substudy opened 29 months after the first participant was randomized into START. A third limitation was that informed consent violations were not consistently interpreted by local and on-site monitors	0	N/A	N/A	N/A	N/A	N/A	N/A	N/A	N/A	N/A	N/A	N/A	Sponsor-led	Patient charts	N/A	N/A	N/A	N/A	Monitors and local on-site staff	This study annual on-site monitoring vs. no-on-site monitoring. The primary outcome was a composite that included 5 elements. SDV methods were not directly compared (EE).	"The cost for time of on-site monitors and travel is estimated as 16,599 h 3 US$75= US$1,244,925 + US$790,467=US$2,035,392"		Obtained
2020	Kim	Feasibility of a Hybrid Risk-Adapted Monitoring System in Investigator-Sponsored Trials in Cancer.	Ther Innov Regul Sci. 2021 Jan;55(1):180-189. doi: 10.1007/s43441-020-00204-5. Epub 2020 Aug 18.	H Wei	H Lanham	Included (HW)		INCLUDED	1			Feasibility of RBM - a hybrid 'risk-adapted' monitoring system in investigator-sponsored trials in cancer	2014-2017 for parent studies	Descriptive-qualitative			Feasibility of RBM		Clear	Multiple parent studies examined	Single center	1	Confirmatory SDV in 74 patients in the AXEPT trial (30% of the patients enrolled in country) carried out by study author in July-Aug 2019.	Data item/field	Thousands (not explicitly stated)	CENTRAL MONITORING: Data quality finding as total findings, average findings-per-patient, and % of total findings: Missing CRF: 71 (1.4) 5.%; Inconsistent data: 897 (17.9), 69.1%; Data outlier: 2 (0.0), 0.2%; Potential deviation 15 (0.3), 1.2%. Subsequent CONFIRMATORY SDV after central monitoring, in low-risk trial subjects, 'did not reveal a significantly higher number of findings in 8 out of 10…		Looked not only at Data quality but other monitoring findings including site management (document), study compliance, patient safety and patient rights eg consent, eligibility criteria violations.	Clear	Multiple RCTs at the site	RCT									Local and Central Monitors	Asserts: "Some level of monitoring is usually required during a clinical trial to protect the rights and safety of trial participants and to safeguard the quality and reliability of trial results." Asserts: "Although there is increasing support for the use of risk-proportionate approaches ..., the variety of methods and lack of an empirical evidence base can present challenges for clinical trial …			Obtained
2021	Klatte	Monitoring strategies for clinical intervention studies.	Cochrane Database Syst Rev. 2021 Dec 8;12(12):MR000051.doi: 10.1002/14651858.MR000051.pub2.	A Cramer	E Edwards	Exclude (EE) Include (AC)	SDV quality was not measured	INCLUDED	1	1	0	Systematic review of monitoring strategies	5/1/2019; lit search of publications from 2006-2020	descriptive-quantitative (EE). Quasi-experimental (AC)	comparison	literature search	comparison of SDV models and determination of preferred more effective/efficient/financially prudent models	after	clear-cut	Interesting to someone but not relevant here (EE). comparison of multiple studies on differing SDV methodologies (AC)	details required in this document are not clear and vary depending on which of the 8 studies	1		monitor	?	?	?	cost, impact on recruitment and retention		SWAT	RCT	varies among the 8 studies	European study	both- one sponsor	?	n/a	n/a	multiple methods, i.e. central vs triggered vs onsite vs remote…		varies- "senior monitor", 2 years expereince….	On-site monitoring took 11.99 h for 100% sites and 9.67 h for partial switching sites	Cites: Macefield RC, Beswick AD, Blazeby JM, Lane JA. A systematic review of on-site monitoring methods for healthcare randomized controlled trials. Clin Trials. 2013;10(1):104-124.	“4. Remote or targeted SDV versus 100% SDV.” You found the two studies that they included in section 4. The other parts of the article are about monitoring, which is not exactly of interest.	Obtained
2021	Kondo	Evaluation of Data Errors and Monitoring Activities in a Trial in Japan Using a Risk-Based Approach Including Central Monitoring and Site Risk Assessment.	Ther Innov Regul Sci. 2021 Jul;55(4):841-849. doi: 10.1007/s43441-021-00286-9. Epub 2021 Apr 19.	E Edwards	A Cramer	Include (EE)		INCLUDED	1	1	0	Evaluation of risk-based monitoring between 100% human SDV and partial machine SDV (EE). central RBM combined with site risk assessment versus 100% SDV/SDR due to slow adoption by pharma secondary to 1-lare investment in RBM, RBM suited for large complex trials and erroneous data (critical and non) with reduced on site monitoring (AC).	unknown	quasi-experimental	Control: 100% human SDV and SDR; Comparator: partial SDV and SDR using a monitor-driven risk assessment categorization tool	None	number of eCRF and source data corrections	Both	Clear	Interesting concept; Also assessed monitoring time (EE). used MCRAT checklist for site risk assessment that was completed multiple times throughout the study , reasons for data errors were categorized (drop down) , evaluation from FSFV to LSLV (AC).	sites were selected to switch from 100% SDV/SDR based on whether the study team had information about the sites before starting , sites selected were first 100% and then RBM	1	total eCRF and source data points corrected / total number of subjects (EE). "The number of eCRF and source data corrections per subject at the 100% SDV and SDR sites or the partial switching sites = total eCRF and source data points corrected total number of subjects The number of eCRF data and source data corrections per subject corrected by the different monitoring activities = total eCRF and …	field (EE). Data field (e.g. Circulatory arrest time (min)) (AC).	24,154 data points	Not stated	Corrections per subject	Time required for on-site monitoring per completed subject (EE). "time (Doing on-site monitoring took 11.99 h and 9.67 h per) data completeness and transcription error completed subject for the 100% SDV and SDR sites and that spent for the partial switching sites, respectively)" (AC).	Clear (EE). The number of eCRF and source data per subject corrected (AC).	NCT02537834	RCT	T2 diabetes (EE). DM II (52 week) (AC).	Japan	Sponsor-led (Kowa and Sanofi)	eCRF vs "source data"	standardized abstraction, abstraction process control	Not clear	100% (EE). 100% versus central (?%) "partial" (AC).	Not clear	CRA (EE). RBM team , site risk assessment by CRA (AC).	The correction rate for on-site monitoring was 2.5%, that for transcription error was 0.7%, and that for lack of data entry was 0.1% (AC)>			Obtained
2021	Yamada	Clinical trial monitoring effectiveness: Remote risk-based monitoring versus on-site monitoring with 100% source data verification.	Clin Trials. 2021 Apr;18(2):158-167. doi: 10.1177/1740774520971254. Epub 2020 Dec 1.	E Eisenstein	Z Wang	Included (EE)		INCLUDED	1			Compare effectiveness of risk-based monitoring with a remote monitoring system versus traditional on-site monitoring.	Not reported	Experimental	Yes	Randomly selected 11 of 101 subjects completing the parent trial. All subjects were evaluated by both SDV methods.	Critical data error rate Total number of process errors Costs(ZW)	Both Risk based monitoring was implemented retrospectively, following CRF data review.	Results interpretation were clear-cut.	1. Random selection of study patients 2. Compared risk-based vs. traditional SDV.	1. CRF was paper and risk-based monitoring involved the uploading of photographs of key documents. 2. Small number of study patients (n=11)	1	Error rates for on-site monitoring, remote risk-based monitoring, and data review by data managers (remote date entry personnel).	Error rate per data point	There were 5617 total data points for the 11 study subjects. 1105 (19.7%) were identified as critical.	On-site monitoring, 84 Risk-based monitoring, 84 Data managers, 43	No accuracy statistics were reported.	95% confidence intervals for endpoint estimates.	Interpretation was clear.	jRCTs021180043	RCT	Chronic kidney disease	Study approved by Tohoku University Hospital Institutional Review Board.	Investigator led	Photos of paper documents	Not mentioned	No	1	No described	No described	"This paper depicts the monitoring model developed, including its evolution and opportunities over the first five years in action."			Obtained
2022	Manasco	Evaluating the evaluators - Developing evidence of quality oversight effectiveness for clinical trial monitoring: Source data verification, source data review, statistical monitoring, key risk indicators, and direct measure of high risk errors.	Contemp Clin Trials. 2022 Jun;117:106764. doi: 10.1016/j.cct.2022.106764. Epub 2022 Apr 15.	M Zozus	M Maallah	Excluded	SDV quality was not measured (MMM)	INCLUDED	0	1	1	Opinion paper to make recommendations for evaluating effectiveness of different clinical trial monitoring approaches	N/A	non-research	N/A	N/A	N/A	N/A	N/A	N/A	N/A	N/A	N/A	N/A	N/A	N/A	N/A	N/A	N/A	N/A	N/A	N/A	N/A	N/A	N/A	N/A	N/A	N/A	N/A	N/A	Study criticizes 100% SDV. Does not present data comparing SDV methods (EE). Not a primary source (MZ).	Identified from references in screened articles		Obtained
2011	Korieth	The High Cost and Questionable Impact of 100% SDV: Sponsors, CROs reluctant to alter standard practice	(2011). The Center Watch Monthly, 18(02), 14-17.	R Facile	E Eisenstein	Include (RF) Excluded (EE). Include (MZ)		INCLUDED	0	1	1	Opinion piece on The High Cost and Questionable Impact of 100% SDV and Sponsors, CROs reluctant to alter standard practice	N/A	non-research	N/A	N/A	N/A	N/A	N/A	N/A	N/A	0	N/A	N/A	N/A	N/A	N/A	N/A	N/A	N/A	N/A	N/A	N/A	N/A	N/A	N/A	N/A	N/A	N/A	N/A	results were published in a separate 2020 manuscript by Engen et al. https://pubmed.ncbi.nlm.nih.gov/31647325/	Asserts that, "a highly conservative interpretation of FDA regulations regarding data monitoring has led to 100% source data verification (SDV) becoming standard industry practice. And drug companies are reluctant to alter that practice, believing it remains the best way to ensure the validity and integrity of clinical trial data." Cites four studies: A recent Institute of Medicine (IOM) study fo…		Obtained
2018	Agrafiotis	Risk-based Monitoring of Clinical Trials: An Integrative Approach.	Clin Ther. 2018 Jul;40(7):1204-1212. doi: 10.1016/j.clinthera.2018.04.020. Epub 2018 Jul 4.	M Zozus	M Maallah	Included		INCLUDED	1	1		To report efficiency gains resulting from better access to and use of data during clinical studies	2013 - 2017	pre-experimental	Control: none Comparitor: studies managed through conventional monitoring	N/A	reduced vs non-reduced risk level; # critical and major findings per clinical quality control visit, # critical and major findings per investigator site audit, median query resolution time (days to close an electronic data capture query), mean interval between monitoring visits, mean cost per monitoring visit.	After	Clear; "RBM resulted in 28% fewer critical and major findings per clinical quality control visit, 10% fewer critical and major findings per investigator site audit, 29.3% lower median query resolution time (days to close an electronic data capture query), 36.1% higher mean interval between monitoring visits, and 16.2% lower mean cost per monitoring visit.	Used real industry clinical trials; included multiple studies	Pre-experimental design		N/A	N/A	N/A	N/A	N/A	N/A	N/A	not reported	not reported	not reported	not reported	not reported	not reported	not reported	not reported	various	not reported	not reported	"Survey which also noted decrease in 100% SDV under RBM during pandemic. 15% of CROs responding noted reduced SDV. NOTABLY: 'Regulatory consistency and direction are needed for remote-site monitoring and resumption of monitoring activities as restrictions are relaxed, with a focus on the benefits of monitoring critical data only. o On April 16, 2020 the FDA clarified its thinking in regard to rem…	Identified from references in screened articles		Obtained
